# Supplementary material for: Advancing Lateral Flow Detection in CRISPR/Cas12a Systems Through Rational Understanding and Design Strategies of Reporter Interactions
Source: Biosensors (Basel). 2025 Dec 13;15(12):812. doi: 10.3390/bios15120812 (PMC12730283; doi:10.3390/bios15120812)
Supplement: Supplementary file 1 [file biosensors-15-00812-s001.zip]

Archive with 1 entries (1 files):
- biosensors-3992330-supplementary.pdf
